# Supplementary material for: The Role of TcCYP6K1 and TcCYP9F2 Influences Trehalose Metabolism under High-CO2 Stress in Tribolium castaneum (Coleoptera)
Source: Insects. 2024 Jul 5;15(7):502. doi: 10.3390/insects15070502 (PMC11276637; doi:10.3390/insects15070502)
Supplement: Supplementary file 1 [file insects-15-00502-s001.zip]

Archive with 1 entries (1 files):
- insects-3032867-supplementary.pdf
